# Supplementary material for: Feline gastrointestinal parasitism in Greece: emergent zoonotic species and associated risk factors
Source: Parasit Vectors. 2018 Apr 4;11:227. doi: 10.1186/s13071-018-2812-x (PMC5885467; doi:10.1186/s13071-018-2812-x)
Supplement: Supplementary file 1 — Table S1. Information regarding origin, gender, ownership status, living conditions, age and infection status for the various detected parasite taxa for each sampled animal. Table S2. Coding for data in Table S1. Table S3. Number and prevalence (%) of infected (per parasite taxon) cats in all sampled regions of Greece. (XLSX 78 kb) [file 13071_2018_2812_MOESM1_ESM.xlsx]

## Sheet: Table S1
Additional file 1: Table S1. Information regarding origin, gender, ownership status, living conditions, age and infection status for the various detected parasite taxa for each sampled animal.
geographical department of greece	male/female	owned/stray	outdoors/indoors	young/adult	Cystoisospora spp.	Capillaria aerophila	Toxascaris leonina	Aelurostrongylus abstrusus	Troglostrongylus brevior	Ancylostomatidae	Toxocara cati	Giardia spp.	Joyeuxiella pasqualei	Dipylidium caninum	Νumber of parasites per cat
0	1	0	1	1	0	0	0	0	0	0	0	0	0	0	0
0	1	0	1	1	0	0	0	0	0	0	0	0	0	0	0		24
0	0	0	1	1	0	0	0	0	0	0	0	0	0	0	0
0	0	1	0	1	0	0	0	0	0	0	0	0	0	0	0
0	1	0	1	1	0	0	0	0	0	0	0	0	0	0	0
0	1	0	1	1	0	0	0	0	0	0	0	0	0	0	0
0	0	1	0	1	0	0	0	0	0	0	0	0	0	0	0
0	1	1	0	1	0	0	0	0	0	0	0	0	0	0	0
0	0	1	0	1	0	0	0	0	0	0	0	0	0	0	0
0	1	0	0	1	0	0	0	0	0	0	0	0	0	0	0
0	1	1	0	1	0	0	0	0	0	0	0	0	0	0	0
0	0	0	0	1	0	0	0	0	0	0	0	0	0	0	0
0	1	0	1	1	0	0	0	0	0	1	1	0	0	0	2
0	1	0	1	1	0	0	0	0	0	0	0	0	0	0	0
0	0	0	1	1	0	0	0	0	0	0	0	0	0	0	0
0	0	0	1	1	0	0	0	0	0	0	0	0	0	0	0
0	1	1	0	1	1	0	0	1	0	0	0	0	0	0	2
0	0	0	0	1	1	0	0	0	0	0	1	0	0	0	2
0	1	1	0	1	0	0	0	0	0	0	0	0	0	0	0
0	1	0	0	1	0	0	0	0	0	0	0	0	0	0	0
0	0	0	0	1	0	0	0	0	0	0	0	0	0	0	0
0	0	0	1	1	0	0	0	0	0	0	0	0	0	0	0
0	1	1	0	1	0	0	0	0	0	0	0	0	0	0	0
0	1	1	0	1	0	0	0	0	0	0	0	0	0	0	0
0	0	0	1	1	0	0	0	0	0	0	0	0	0	0	0
0	0	0	1	1	0	0	0	0	0	0	0	0	0	0	0
0	0	0	1	1	0	0	0	0	0	0	0	0	0	0	0
0	1	0	1	1	0	0	0	0	0	1	0	0	0	0	1
0	0	0	1	1	0	0	0	0	0	0	1	0	0	0	1
0	0	0	1	1	0	0	0	0	0	1	0	0	0	0	1
0	0	0	1	1	0	0	0	0	0	0	0	0	0	0	0
0	1	0	1	1	0	0	0	0	0	0	0	0	0	0	0
0	1	0	1	1	0	0	0	0	0	0	0	0	0	0	0
0	0	0	1	1	0	0	0	0	0	0	0	0	0	0	0
0	1	0	0	1	0	0	0	0	0	0	0	0	0	0	0
0	0	0	0	1	0	0	0	0	0	1	0	0	0	0	1
0	1	0	0	1	0	0	0	0	0	0	0	0	0	0	0
0	0	0	1	1	0	0	0	0	0	0	0	0	0	0	0
0	1	0	1	1	1	0	0	0	1	0	0	0	0	0	2
0	1	1	0	1	0	0	0	0	0	0	0	0	0	0	0
0	1	0	0	1	0	0	0	0	0	0	0	0	0	0	0
0	0	0	0	1	0	0	0	0	0	0	0	0	0	0	0
0	0	0	0	1	1	0	0	0	0	0	0	0	0	0	1
0	1	0	0	1	0	0	0	0	0	0	0	0	0	0	0
0	1	0	1	1	0	0	0	0	0	0	0	0	0	0	0
0	0	0	1	1	0	0	0	0	0	0	0	0	0	0	0
0	1	0	1	1	0	0	0	0	0	0	1	0	0	0	1
0	0	0	1	1	0	0	0	0	0	0	1	0	0	0	1
0	0	0	1	1	0	0	0	0	0	1	0	0	0	0	1
0	1	0	1	1	0	0	0	0	0	0	0	0	0	0	0
0	0	0	1	1	0	0	0	0	0	0	0	0	0	0	0
0	0	0	0	1	1	0	0	0	0	0	1	0	0	0	2
0	0	0	0	1	0	0	0	0	0	0	1	0	0	0	1
0	1	0	0	1	1	0	0	0	0	0	0	0	0	0	1
0	0	0	0	1	0	0	0	0	0	1	0	0	0	0	1
0	0	1	0	1	1	0	0	0	0	0	1	0	0	0	2
0	1	0	0	1	0	0	0	0	0	0	0	0	0	0	0
0	0	0	0	1	0	0	0	0	0	0	0	0	0	0	0
0	0	0	0	1	0	0	0	0	0	0	0	0	0	0	0
0	0	1	0	1	0	0	0	0	0	0	0	0	0	0	0
0	1	1	0	1	0	0	0	0	0	0	0	0	0	0	0
0	1	0	0	1	0	0	0	0	0	0	0	0	0	0	0
0	0	0	0	1	0	0	0	0	0	0	0	0	0	0	0
0	1	0	0	1	0	0	0	0	0	0	1	0	0	0	1
0	1	0	0	1	1	0	0	0	0	0	1	0	0	0	2
0	0	0	0	1	1	0	0	0	0	0	1	0	0	0	2
0	0	0	1	1	0	0	0	0	0	0	0	0	0	0	0
0	1	0	0	1	0	0	0	0	0	0	1	0	0	0	1
0	0	0	0	1	0	0	0	0	0	0	0	0	0	0	0
0	1	0	0	1	0	0	0	0	0	0	0	0	0	0	0
0	0	0	0	1	0	0	0	0	0	0	0	0	0	0	0
0	0	0	0	1	1	0	0	0	0	0	1	0	0	0	2
0	1	0	1	1	0	0	0	0	0	0	0	0	0	0	0
0	0	0	0	1	0	0	0	0	0	0	1	0	0	0	1
0	0	0	0	1	0	0	0	0	0	0	0	0	0	0	0
0	0	0	0	1	0	0	0	0	0	0	0	0	0	0	0
0	1	0	0	1	1	0	0	0	0	0	1	0	0	0	2
0	1	0	1	1	0	0	0	0	0	0	0	0	0	0	0
0	0	0	0	1	1	0	0	0	0	0	1	0	0	0	2
0	0	0	0	1	0	0	0	0	0	0	0	0	0	0	0
0	1	0	1	1	1	0	0	0	0	0	0	0	0	0	1
0	0	0	0	1	0	0	0	0	0	0	0	0	0	0	0
0	0	0	0	1	1	0	0	0	0	0	0	0	0	0	1
0	0	0	1	1	0	0	0	0	0	0	0	0	0	0	0
0	1	0	1	1	0	0	0	0	0	0	1	0	0	0	1
0	1	0	1	1	0	0	0	0	0	0	1	0	0	0	1
0	1	1	0	1	0	0	0	0	0	1	0	0	0	0	1
0	0	1	0	1	0	0	0	0	0	0	0	0	0	0	0
0	1	0	1	1	0	0	0	0	0	0	1	0	0	0	1
0	0	0	1	1	0	0	0	0	0	0	0	0	0	0	0
0	1	0	1	1	0	0	0	0	0	0	0	0	1	0	1
0	0	0	1	1	0	0	0	0	0	0	0	0	0	0	0
0	0	0	0	1	0	0	0	0	0	0	0	0	0	0	0
0	1	0	0	1	0	0	0	0	0	1	1	0	0	0	2
0	0	0	0	1	1	0	0	0	0	0	0	0	0	0	1
0	1	0	0	1	0	0	0	0	0	0	1	0	0	0	1
0	1	0	0	1	0	0	0	0	0	0	1	0	0	0	1
0	0	0	1	1	1	0	0	0	0	0	0	0	0	0	1
0	0	0	0	1	0	0	0	1	0	0	0	0	0	0	1
0	0	0	0	1	0	0	0	0	0	1	0	0	0	0	1
0	1	0	0	1	1	0	0	0	0	0	0	0	0	0	1
0	1	1	0	1	0	0	0	0	0	0	0	0	0	0	0
0	1	0	0	1	0	0	0	0	0	0	1	0	0	0	1
0	0	0	0	1	0	0	0	0	0	0	0	0	0	0	0
0	1	0	0	1	0	0	0	0	0	1	0	0	0	0	1
0	1	0	0	1	0	0	0	0	0	0	1	0	0	0	1
0	0	0	0	1	0	0	0	0	0	0	0	0	0	0	0
0	0	0	0	1	1	0	0	0	0	0	0	0	0	0	1
0	0	0	0	1	0	0	0	0	0	0	0	0	1	0	1
0	0	0	0	1	0	0	0	0	0	0	1	0	0	0	1
0	0	0	0	1	0	0	1	0	0	0	0	0	0	0	1
0	1	0	0	1	0	0	0	0	0	1	0	0	0	0	1
0	0	0	0	1	0	0	0	0	0	0	1	0	0	0	1
0	1	0	1	1	0	0	0	0	0	0	0	0	0	0	0
0	0	0	1	1	0	0	0	0	0	0	0	0	0	0	0
0	1	0	1	1	0	0	0	0	0	0	1	0	0	0	1
0	0	0	0	1	0	0	0	0	0	1	0	0	0	0	1
0	1	0	0	1	1	0	0	0	0	0	0	0	0	0	1
0	1	0	0	1	0	0	0	1	0	0	0	0	0	0	1
0	0	0	1	0	0	0	0	0	0	0	0	0	0	0	0
0	0	0	0	1	0	0	0	0	0	0	1	0	0	0	1
0	1	0	1	0	1	0	0	0	0	0	0	0	0	0	1
0	0	0	1	1	0	0	0	0	0	0	0	0	0	0	0
0	1	0	0	1	0	0	0	0	0	0	1	0	0	0	1
0	0	0	0	1	0	0	0	0	0	0	0	0	0	0	0
0	1	0	0	1	0	0	0	0	0	0	0	0	0	0	0
0	0	0	1	1	0	0	0	0	0	0	1	0	1	0	2
0	1	0	1	1	0	0	0	0	0	0	0	0	0	0	0
0	1	0	1	1	0	0	0	0	0	0	0	0	0	0	0
0	0	0	0	1	0	0	0	0	0	0	0	0	0	0	0
0	0	0	0	1	0	0	0	0	0	1	0	0	0	0	1
0	1	0	0	1	0	0	0	0	0	0	1	0	0	0	1
0	0	0	0	1	0	0	0	0	0	0	0	0	0	0	0
0	1	0	0	1	0	0	0	0	0	0	0	0	0	0	0
0	1	0	0	1	1	0	0	0	0	0	1	0	0	0	2
0	0	0	0	1	0	0	0	0	0	0	0	0	0	0	0
0	0	0	0	1	0	0	0	0	0	0	1	0	0	0	1
0	1	1	0	1	0	0	0	0	0	0	0	0	0	0	0
0	1	0	0	1	1	0	0	0	0	0	0	0	0	0	1
0	0	0	0	1	0	0	0	0	0	0	0	0	0	0	0
0	0	0	0	1	0	0	0	0	0	0	1	0	0	0	1
0	0	0	0	1	0	0	0	0	0	0	0	0	0	0	0
0	1	0	0	1	0	0	0	0	0	0	0	0	0	0	0
0	1	1	0	1	0	0	0	0	0	0	0	0	0	0	0
0	0	1	0	1	0	0	0	0	0	0	0	0	0	0	0
0	1	1	0	1	0	0	0	0	0	0	1	0	0	0	1
0	1	0	0	0	0	0	0	0	0	0	1	0	0	0	1
0	0	0	0	0	1	0	0	0	0	0	1	0	0	0	2
0	1	1	0	1	0	0	0	0	0	0	0	0	0	0	0
0	0	0	0	1	0	0	0	0	0	0	0	0	0	0	0
0	0	0	0	1	0	0	0	0	0	0	0	0	0	0	0
0	1	0	0	1	0	0	0	0	0	0	0	0	0	0	0
0	0	1	0	1	0	0	0	0	0	0	0	0	0	0	0
0	1	0	0	1	0	0	0	0	0	0	1	0	0	0	1
0	0	0	0	1	0	0	0	0	0	0	0	0	0	0	0
0	1	1	0	1	0	0	0	0	0	0	0	0	0	0	0
0	0	0	0	1	0	0	0	0	0	1	0	0	0	0	1
0	1	0	0	0	1	0	0	0	0	0	0	0	0	0	1
0	1	0	0	1	0	0	0	0	0	0	0	0	1	0	1
0	1	0	0	1	0	0	0	0	0	0	0	0	0	0	0
0	1	0	0	1	0	0	0	0	0	0	1	0	0	0	1
0	0	0	1	1	0	0	0	0	0	0	0	0	0	0	0
0	1	0	1	1	0	0	0	0	0	0	0	0	0	0	0
0	1	0	1	1	0	0	0	0	0	0	0	0	0	0	0
0	0	0	1	1	0	0	0	0	0	0	0	0	0	0	0
0	0	0	1	1	0	0	0	0	0	0	0	0	0	0	0
0	0	0	1	1	0	0	0	0	0	0	0	0	0	0	0
0	1	0	1	1	0	0	0	0	0	0	0	0	0	0	0
0	1	0	1	1	0	0	0	0	0	0	0	0	0	0	0
0	1	0	1	1	0	0	0	0	0	0	0	0	0	0	0
0	1	0	1	0	0	0	0	0	0	0	0	0	0	0	0
1	1	0	0	1	1	0	0	0	0	0	0	0	0	0	1
1	0	0	0	1	0	0	0	0	0	0	0	0	0	0	0		17
1	0	0	0	1	1	0	0	0	0	0	0	0	0	0	1
1	1	0	0	1	1	0	0	0	0	0	0	0	0	0	1
1	1	0	1	1	0	0	0	0	0	0	0	0	0	0	0
1	0	0	1	1	0	0	0	0	0	0	0	0	0	0	0
1	0	0	1	1	1	0	0	0	0	0	0	0	0	0	1
1	0	0	1	1	1	0	0	0	0	0	0	0	0	0	1
1	0	0	1	1	0	0	0	0	0	0	0	0	0	0	0
1	0	0	1	1	0	0	0	0	0	0	1	0	0	0	1
1	1	0	0	1	1	0	0	0	0	0	0	1	0	0	2
1	1	0	1	1	1	0	0	0	0	0	0	0	0	0	1
1	1	0	1	1	0	0	0	0	0	0	0	0	0	0	0
1	1	0	0	1	1	0	0	0	0	0	0	0	0	0	1
1	1	0	0	1	0	0	0	0	0	0	0	0	0	0	0
1	0	0	0	1	0	0	0	0	0	0	0	1	0	0	1
1	1	0	0	1	0	0	0	0	0	0	0	1	0	0	1
1	0	0	0	1	1	0	0	0	0	0	0	0	0	0	1
1	0	0	0	1	0	0	0	0	0	0	0	0	0	0	0
1	1	0	1	1	0	0	0	0	0	0	0	0	0	0	0
1	0	0	1	1	0	0	0	0	0	0	0	0	0	0	0
1	1	0	1	1	0	0	0	0	0	0	0	0	0	0	0
1	0	0	0	1	1	0	0	0	0	0	0	0	0	0	1
1	0	0	1	1	0	0	0	0	0	0	0	0	0	0	0
1	0	0	1	1	0	0	0	0	0	0	0	0	0	0	0
1	0	0	0	1	1	0	0	0	0	0	0	0	0	0	1
1	1	0	0	1	0	0	0	0	0	0	0	0	0	0	0
1	1	0	0	1	0	0	0	0	0	0	0	0	0	0	0
1	1	0	0	1	0	0	0	0	0	0	0	1	0	0	1
1	1	0	0	1	0	0	0	0	0	0	0	1	0	0	1
1	1	0	0	1	0	0	0	0	0	0	0	0	0	0	0
1	0	0	0	1	0	0	0	0	0	0	0	0	0	0	0
1	0	0	0	1	0	0	0	0	0	0	0	0	0	0	0
2	0	1	0	1	0	1	0	1	0	1	0	0	0	0	3
2	0	1	0	1	0	1	0	1	0	1	0	0	0	0	3		252
2	0	1	0	1	0	0	0	0	0	0	0	0	0	0	0		\
2	1	1	0	1	0	0	0	0	0	0	0	0	0	0	0
2	0	1	0	1	0	0	0	0	0	0	0	0	0	0	0
2	1	1	0	1	0	0	0	0	0	0	0	0	0	0	0
2	1	0	0	1	0	0	0	0	0	0	0	0	0	0	0
2	0	1	0	1	0	0	0	0	0	0	0	0	0	0	0
2	0	1	0	1	0	0	0	0	0	0	0	0	0	0	0
2	0	1	0	1	0	0	0	0	0	0	0	0	0	0	0
2	1	1	0	1	0	0	0	0	0	0	0	0	0	0	0
2	1	1	0	1	0	0	0	0	0	0	0	0	0	0	0
2	1	1	0	1	0	0	0	0	0	0	0	0	0	0	0
2	0	1	0	1	0	0	0	0	0	0	0	0	0	0	0
2	1	1	0	1	0	0	0	0	0	0	0	0	0	0	0
2	1	1	0	1	0	0	0	0	0	0	1	0	0	0	1
2	0	1	0	1	0	0	0	0	0	0	0	0	0	0	0
2	1	1	0	1	0	0	0	0	0	0	1	0	0	0	1
2	0	1	0	1	0	0	0	0	0	0	0	0	0	0	0
2	0	1	0	1	0	0	0	0	0	0	1	0	0	0	1
2	1	1	0	1	0	0	0	0	0	0	0	0	0	0	0
2	0	1	0	1	0	0	0	0	0	0	0	0	0	0	0
2	1	1	0	1	0	0	0	0	0	0	1	0	0	0	1
2	0	1	0	1	0	0	0	0	0	0	0	0	0	0	0
2	1	1	0	1	1	0	1	1	0	1	1	0	0	0	5
2	0	1	0	1	0	0	0	0	0	0	0	0	0	0	0
2	1	1	0	1	0	0	0	0	0	0	0	0	0	0	0
2	0	1	0	1	0	0	0	0	0	0	1	0	0	0	1
2	1	1	0	1	0	0	0	0	0	0	0	0	0	0	0
2	1	1	0	1	0	0	0	0	0	0	1	0	0	0	1
2	0	1	0	1	1	0	0	0	0	0	1	0	0	0	2
2	0	1	0	1	0	0	0	0	0	0	1	0	0	0	1
2	0	1	0	1	0	0	0	0	0	0	0	0	0	0	0
2	0	1	0	1	0	0	0	0	0	0	1	0	0	0	1
2	0	1	0	1	1	0	0	0	0	0	0	0	0	0	1
2	0	1	0	0	0	0	0	0	0	0	0	0	0	0	0
2	0	1	0	0	1	0	0	0	0	0	1	0	0	0	2
2	1	1	0	0	1	0	0	0	0	0	0	0	0	0	1
2	0	1	0	0	1	0	0	0	0	0	1	0	0	0	2
2	1	1	0	1	0	0	0	0	0	0	1	0	0	0	1
2	0	1	0	1	0	0	0	0	0	0	0	0	0	0	0
2	0	1	0	1	1	0	0	0	0	0	1	0	0	0	2
2	1	1	0	1	0	0	0	0	0	0	0	0	0	0	0
2	1	1	0	1	1	0	0	0	0	0	1	0	0	0	2
2	0	1	0	1	1	0	0	0	0	0	1	0	0	0	2
2	0	1	0	1	1	0	0	0	0	0	1	0	0	0	2
2	0	1	0	1	0	0	0	0	0	0	0	0	0	0	0
2	0	1	0	1	0	0	0	0	0	0	0	0	0	0	0
2	0	1	0	1	0	0	0	0	0	0	0	0	0	0	0
2	0	1	0	1	0	0	0	0	0	0	1	0	0	0	1
2	1	1	0	1	0	0	0	0	0	0	1	0	0	0	1
2	1	1	0	1	1	0	0	0	0	0	0	0	0	0	1
2	1	1	0	1	1	0	0	0	0	0	1	0	0	0	2
2	0	1	0	1	0	0	0	0	0	0	0	0	1	0	1
2	0	1	0	1	1	0	0	0	0	0	1	0	0	0	2
2	1	1	0	1	1	0	0	0	0	0	0	0	0	0	1
2	0	1	0	1	0	0	0	0	0	0	1	0	0	0	1
2	1	1	0	1	0	0	0	0	0	0	1	0	0	0	1
2	0	1	0	1	1	0	0	0	0	0	1	0	0	0	2
2	1	1	0	1	0	0	0	0	0	0	1	0	0	0	1
2	0	1	0	1	0	0	0	0	0	0	0	0	0	0	0
2	0	1	0	1	0	0	0	0	0	0	0	0	0	0	0
2	1	1	0	1	0	0	0	0	0	0	0	0	0	0	0
2	1	1	0	1	0	0	0	0	0	0	0	0	0	0	0
2	0	1	0	1	1	0	0	0	0	0	0	0	0	0	1
2	0	1	0	1	0	0	0	0	0	0	0	0	0	0	0
2	1	1	0	1	0	0	0	0	0	0	0	0	0	0	0
2	1	1	0	1	0	0	0	0	0	0	0	0	0	0	0
2	0	1	0	1	0	0	0	0	0	0	0	0	0	0	0
2	1	1	0	1	0	0	0	0	0	0	0	0	0	0	0
2	1	1	0	1	0	0	0	0	0	0	0	0	0	0	0
2	1	1	0	1	0	0	0	0	0	0	1	0	0	0	1
2	1	1	0	1	0	0	0	0	0	0	1	0	0	0	1
2	1	1	0	1	1	0	0	0	0	0	0	0	0	0	1
2	0	1	0	1	0	0	0	0	0	0	0	0	0	0	0
2	0	1	0	1	0	0	0	0	0	0	0	0	0	0	0
2	1	1	0	1	1	0	0	0	0	0	0	0	0	0	1
2	1	1	0	1	0	0	0	0	0	0	0	0	0	0	0
2	0	1	0	1	1	0	0	0	0	0	0	0	0	0	1
2	1	1	0	1	1	0	0	0	0	0	0	0	0	0	1
2	0	1	0	1	0	0	0	0	0	0	0	0	0	0	0
2	0	1	0	1	1	0	0	0	0	0	0	0	0	0	1
2	0	1	0	1	0	0	0	0	0	0	0	0	0	0	0
2	1	1	0	1	1	0	0	0	0	0	0	0	0	0	1
2	1	1	0	1	0	0	0	0	0	0	0	0	0	0	0
2	0	1	0	1	0	0	0	0	0	0	0	0	0	0	0
2	0	1	0	1	0	0	0	0	0	0	0	0	0	0	0
2	1	1	0	1	1	0	0	0	0	0	0	0	0	0	1
2	0	1	0	1	1	0	0	0	0	0	0	0	0	0	1
2	1	1	0	1	0	0	0	0	0	0	0	0	0	0	0
2	1	1	0	1	1	0	0	0	0	0	0	0	0	0	1
2	0	1	0	1	0	0	0	0	0	0	1	0	0	0	1
2	1	1	0	1	0	0	0	0	0	0	0	0	0	0	0
2	0	1	0	1	0	0	0	0	0	0	0	0	0	0	0
2	0	1	0	1	0	0	0	0	0	0	0	0	0	0	0
2	0	1	0	1	0	0	0	1	0	0	0	0	0	0	1
2	0	1	0	1	0	0	0	0	0	0	0	0	0	0	0
2	0	1	0	1	1	0	0	0	0	0	0	0	0	0	1
2	0	1	0	1	0	0	0	0	0	0	1	0	0	0	1
2	0	1	0	1	0	0	0	0	0	0	0	0	0	0	0
2	0	1	0	1	1	0	0	0	0	0	0	0	0	0	1
2	1	1	0	1	0	0	0	0	0	0	1	0	0	0	1
2	0	1	0	1	0	0	0	0	0	0	0	0	0	0	0
2	0	1	0	1	0	0	0	0	0	0	0	0	0	0	0
2	1	1	0	1	0	0	0	0	0	0	1	0	0	0	1
2	0	1	0	1	0	0	0	0	0	0	0	0	0	0	0
2	0	1	0	1	0	0	0	0	0	0	0	0	0	0	0
2	0	1	0	1	1	0	0	0	0	0	0	0	0	0	1
2	1	1	0	1	0	0	0	0	0	0	1	0	0	0	1
2	1	1	0	1	0	0	0	0	0	0	0	0	0	0	0
2	0	1	0	1	0	0	0	0	0	0	1	0	0	0	1
2	0	1	0	1	1	0	0	0	0	0	0	0	0	0	1
2	0	1	0	1	0	0	0	0	0	0	0	0	0	0	0
2	0	1	0	1	0	0	0	0	0	0	1	0	0	0	1
2	0	1	0	1	0	0	0	0	0	0	0	0	0	0	0
2	1	1	0	1	0	0	0	0	0	0	0	0	0	0	0
2	1	1	0	1	0	0	0	0	0	0	0	0	0	0	0
2	0	1	0	1	0	0	0	0	0	0	0	0	0	0	0
2	1	1	0	1	0	0	0	0	0	0	0	0	0	0	0
2	1	1	0	1	0	0	0	0	0	0	1	0	0	0	1
2	0	1	0	1	0	0	0	0	0	0	0	0	0	0	0
2	0	1	0	1	0	0	0	0	0	0	0	0	0	0	0
2	0	1	0	1	0	0	0	0	0	0	0	0	0	0	0
2	0	1	0	1	0	0	0	0	0	0	0	0	0	0	0
2	1	1	0	1	0	0	0	0	0	0	0	0	0	0	0
2	1	1	0	1	0	0	0	0	0	0	1	0	0	0	1
2	0	1	0	1	1	0	0	0	0	0	0	0	0	0	1
2	0	1	0	1	0	0	0	0	0	0	1	0	0	0	1
2	0	1	0	1	1	0	0	0	0	0	0	0	0	0	1
2	0	1	0	1	0	0	0	0	0	0	0	0	0	0	0
2	0	1	0	1	1	0	0	0	0	0	0	0	0	0	1
2	0	1	0	1	0	0	0	0	0	0	0	0	0	0	0
2	0	1	0	1	0	0	0	0	0	0	0	0	0	0	0
2	1	1	0	1	1	0	0	0	0	0	0	0	0	0	1
2	1	1	0	1	0	0	0	0	0	0	1	0	0	0	1
2	0	1	0	1	0	0	0	0	0	0	0	0	0	0	0
2	0	1	0	1	0	0	0	0	0	0	1	0	0	0	1
2	0	1	0	1	0	0	0	0	0	0	1	0	0	0	1
2	1	1	0	1	0	0	0	0	0	0	0	0	0	0	0
2	0	1	0	1	0	0	0	0	0	0	0	0	0	0	0
2	0	1	0	1	0	0	0	0	0	0	1	0	0	0	1
2	0	1	0	1	0	0	0	0	0	0	0	0	0	0	0
2	0	1	0	1	0	0	0	0	0	0	0	0	0	0	0
2	0	1	0	0	1	0	0	0	0	0	1	0	0	0	2
2	0	1	0	0	0	0	0	0	0	0	0	0	0	0	0
2	0	1	0	0	1	0	0	0	0	0	0	0	0	0	1
2	0	0	0	1	1	0	0	0	0	0	0	0	0	0	1
2	1	0	0	1	0	0	0	0	0	0	1	0	0	0	1
2	0	0	0	1	1	0	0	0	0	1	0	0	0	0	2
2	0	0	0	1	0	0	0	0	0	0	0	0	0	0	0
2	0	0	0	1	0	0	0	0	0	0	1	0	0	0	1
2	1	0	0	1	0	0	0	0	0	0	1	0	0	0	1
2	1	0	0	1	0	0	0	0	0	1	0	0	0	0	1
2	0	0	0	1	0	0	0	0	0	0	0	0	1	0	1
2	0	0	0	1	0	0	0	0	0	0	1	0	0	0	1
2	1	0	0	1	0	0	0	0	0	0	0	0	0	0	0
2	0	0	0	0	1	0	0	0	0	0	0	0	0	0	1
2	1	0	0	0	0	0	0	0	0	0	0	0	0	0	0
2	0	0	0	1	0	0	0	0	0	0	1	0	0	0	1
2	1	0	0	1	0	0	0	0	0	0	0	0	0	0	0
2	0	0	0	0	1	0	0	0	0	0	0	0	0	0	1
2	1	0	0	1	0	0	0	0	0	0	1	0	0	0	1
2	1	0	0	1	0	0	0	0	0	0	0	0	0	0	0
2	1	0	0	1	0	0	0	1	0	0	0	0	0	0	1
2	0	0	0	1	0	0	0	0	0	0	0	0	0	0	0
2	1	0	0	1	0	0	0	0	0	0	1	0	0	0	1
2	1	0	0	1	0	0	0	0	0	1	0	0	0	0	1
2	0	0	0	1	0	0	0	0	0	0	0	0	0	0	0
2	0	0	0	1	0	0	0	0	0	0	0	0	0	0	0
2	0	0	0	1	0	0	0	0	0	0	1	0	0	0	1
2	0	0	1	1	0	0	0	0	0	0	0	0	0	0	0
2	0	0	0	1	0	0	0	0	0	0	1	0	0	0	1
2	1	0	0	1	0	0	0	1	0	0	0	0	0	0	1
2	0	0	0	1	1	0	0	0	0	0	0	0	0	0	1
2	0	0	0	1	0	0	0	0	0	0	1	0	0	0	1
2	1	0	0	1	0	0	0	0	0	0	1	0	0	0	1
2	1	0	0	1	0	0	0	0	0	0	0	0	1	0	1
2	1	1	0	1	0	0	0	0	0	0	0	0	0	0	0
2	0	1	0	1	1	0	0	0	0	0	1	0	0	0	2
2	1	1	0	1	0	0	0	0	0	0	0	0	0	0	0
2	0	0	0	1	0	0	0	0	0	0	1	0	0	0	1
2	1	0	1	1	0	0	0	0	0	0	0	0	0	0	0
2	0	0	1	1	0	0	0	0	0	0	0	0	0	0	0
2	1	0	1	1	0	0	0	0	0	0	1	0	0	0	1
2	1	0	1	1	0	0	0	0	0	0	0	0	0	0	0
2	1	0	1	1	0	0	0	0	0	0	1	0	0	0	1
2	0	0	1	1	0	0	0	0	0	0	0	0	0	0	0
2	1	0	1	1	0	0	0	0	0	0	1	0	0	0	1
2	0	0	1	1	0	0	0	0	0	0	0	0	1	0	1
2	1	0	0	1	0	0	0	1	0	0	0	0	0	0	1
2	0	0	1	1	0	0	0	0	0	0	1	0	0	0	1
2	0	0	0	1	0	0	0	0	0	0	0	0	0	0	0
2	0	0	0	1	0	0	0	0	0	0	0	0	0	0	0
2	1	0	0	1	0	0	0	0	0	0	1	0	0	0	1
2	0	0	0	0	0	0	0	0	0	0	0	0	0	0	0
2	0	0	0	0	1	0	0	0	0	0	1	0	0	0	2
2	1	0	0	1	0	0	0	0	0	0	0	0	0	0	0
2	0	0	0	1	0	0	0	0	0	0	1	0	0	0	1
2	1	0	0	1	0	0	0	0	0	0	0	0	0	0	0
2	0	1	0	1	0	0	0	0	0	0	0	0	0	0	0
2	1	0	0	1	0	0	0	0	0	0	1	0	0	0	1
2	1	1	0	1	0	0	0	0	0	1	0	0	0	0	1
2	1	1	0	1	0	0	0	0	0	0	0	0	0	0	0
2	1	1	0	1	0	0	0	0	0	0	1	0	0	0	1
2	0	0	0	1	0	0	0	0	0	0	1	0	0	0	1
2	0	0	0	1	0	0	0	0	0	0	0	0	0	0	0
2	0	1	0	1	0	0	0	0	0	1	0	0	0	0	1
2	1	0	1	1	0	0	0	0	0	0	0	0	0	0	0
2	1	0	0	1	0	0	0	0	0	0	1	0	0	0	1
2	0	0	0	0	0	0	0	0	0	0	0	0	1	0	1
2	0	0	0	1	0	0	0	0	0	0	0	0	0	0	0
2	1	0	0	0	1	0	0	0	0	0	1	0	0	0	2
2	1	0	0	1	0	0	0	0	0	0	0	0	0	0	0
2	1	0	0	1	0	0	0	0	0	0	0	0	0	0	0
2	0	0	0	1	0	0	0	0	0	0	1	0	0	0	1
2	1	0	0	1	0	0	0	0	0	0	0	0	0	0	0
2	0	0	0	1	1	0	0	0	0	0	1	0	0	0	2
2	1	0	1	1	0	0	0	0	0	0	0	0	0	0	0
2	0	0	1	1	0	0	0	0	0	0	0	0	0	0	0
2	0	0	0	1	0	0	0	0	0	0	1	0	0	0	1
2	0	0	1	1	0	0	0	0	0	0	0	0	0	0	0
2	1	0	1	1	0	0	0	0	0	0	0	0	0	0	0
2	1	0	0	1	0	0	0	0	0	1	0	0	0	0	1
2	0	0	0	1	1	0	0	0	0	0	0	0	0	0	1
2	1	0	0	1	0	0	0	0	0	0	0	0	0	0	0
2	0	0	0	1	0	0	0	0	0	0	0	0	0	0	0
2	1	0	0	1	0	0	0	0	0	0	1	0	0	0	1
2	0	0	0	1	0	0	0	0	0	0	0	0	0	0	0
2	0	1	0	1	0	0	0	1	0	0	0	0	0	0	1
2	0	1	0	1	0	0	0	0	0	0	0	0	0	0	0
2	0	1	0	1	0	0	0	0	0	0	0	0	0	0	0
2	1	1	0	1	0	0	0	0	0	0	0	0	0	0	0
2	1	1	0	1	0	0	0	0	0	0	0	0	0	0	0
2	1	1	0	1	0	0	0	0	0	0	0	0	0	0	0
2	0	1	0	1	0	0	0	0	0	0	0	0	0	0	0
2	0	1	0	1	0	0	0	0	0	0	0	0	0	0	0
2	0	1	0	1	0	0	0	0	0	0	0	0	0	0	0
2	1	1	0	1	0	0	0	0	0	0	0	0	0	0	0
2	1	1	0	1	0	0	0	0	0	0	0	0	0	0	0
2	0	1	0	1	0	0	0	0	0	0	0	0	0	0	0
2	1	1	0	1	0	0	0	0	0	0	0	0	0	0	0
2	0	1	0	1	0	0	0	0	0	0	0	0	0	0	0
2	0	1	0	1	0	0	0	0	0	0	0	0	0	0	0
2	1	1	0	1	0	0	0	0	0	0	0	0	0	0	0
2	0	1	0	1	0	0	0	0	0	0	1	0	0	0	1
2	1	1	0	1	1	0	0	0	0	0	1	0	0	0	2
2	1	1	0	1	0	0	0	0	0	0	0	0	0	0	0
2	0	1	0	1	1	0	0	0	0	0	0	0	0	0	1
2	1	1	0	1	0	0	0	0	0	0	1	0	0	0	1
2	0	1	0	1	0	0	0	0	0	0	0	0	0	0	0
2	0	1	0	1	1	0	0	0	0	0	0	0	0	0	1
2	1	1	0	1	1	0	0	0	0	0	0	0	0	0	1
2	1	1	0	1	0	0	0	0	0	0	0	0	0	0	0
2	1	1	0	1	0	0	0	0	0	0	0	0	0	0	0
2	1	1	0	1	0	0	0	0	0	0	1	0	0	0	1
2	1	1	0	1	0	0	0	0	0	0	1	0	0	0	1
2	1	1	0	1	1	0	0	0	0	0	1	0	0	0	2
2	0	1	0	1	0	0	0	0	0	0	0	0	0	0	0
2	1	1	0	1	1	0	0	0	0	0	1	0	0	0	2
2	1	1	0	1	1	0	0	0	0	0	0	0	0	0	1
2	0	1	0	1	1	0	0	0	0	0	0	0	0	0	1
2	0	1	0	1	1	0	0	0	0	0	0	0	0	0	1
2	1	1	0	1	0	0	0	0	0	0	0	0	0	0	0
2	0	1	0	1	0	0	0	0	0	0	1	0	0	0	1
2	1	1	0	1	1	0	0	0	0	0	0	0	0	0	1
2	1	1	0	1	0	0	0	0	0	0	0	0	0	0	0
2	0	1	0	1	1	0	0	0	0	0	0	0	0	0	1
2	0	1	0	1	1	0	0	0	0	0	0	0	0	0	1
2	0	1	0	1	1	0	0	0	0	0	1	0	0	0	2
2	0	1	0	1	1	0	0	0	0	0	0	0	0	0	1
2	1	1	0	1	0	0	0	0	0	0	0	0	0	0	0
2	0	1	0	1	1	0	0	0	0	0	0	0	0	0	1
2	1	1	0	1	1	0	0	0	0	0	0	0	0	0	1
2	1	1	0	1	1	0	0	0	0	0	0	0	0	0	1
2	1	1	0	1	1	0	0	0	0	0	1	0	0	0	2
2	0	1	0	1	0	0	0	0	0	0	1	0	0	0	1
2	0	1	0	1	0	0	0	0	0	0	0	0	0	0	0
2	1	1	0	1	0	0	0	0	0	0	1	0	0	0	1
2	0	1	0	1	0	0	0	0	0	0	0	0	0	0	0
2	1	1	0	1	1	0	0	0	0	0	0	0	0	0	1
2	1	1	0	1	0	0	0	0	0	0	0	0	0	0	0
2	1	1	0	1	1	0	0	0	0	0	0	0	0	0	1
2	1	1	0	1	0	0	0	0	0	0	0	0	0	0	0
2	0	1	0	1	0	0	0	0	0	0	0	0	0	0	0
2	0	1	0	1	0	0	0	0	0	0	1	0	0	0	1
2	1	1	0	1	0	0	0	0	0	0	1	0	0	0	1
2	0	1	0	1	1	0	0	0	0	0	0	0	0	0	1
2	1	1	0	1	1	0	0	0	0	0	0	0	0	0	1
2	0	1	0	1	1	0	0	0	0	0	0	0	0	0	1
2	1	1	0	1	0	0	0	0	0	0	0	0	0	0	0
2	0	1	0	1	1	0	0	0	0	0	0	0	0	0	1
2	0	1	0	1	0	0	0	0	0	0	0	0	0	0	0
2	1	1	0	1	0	0	0	0	0	0	0	0	0	0	0
2	1	1	0	1	0	0	0	0	0	0	1	0	0	0	1
2	0	1	0	1	0	0	0	0	0	0	0	0	0	0	0
2	0	1	0	1	0	0	0	0	0	0	0	0	0	0	0
2	1	1	0	1	0	0	0	0	0	0	0	0	0	0	0
2	0	1	0	1	0	0	0	0	0	0	0	0	0	0	0
2	1	1	0	1	1	0	0	0	0	0	0	0	0	0	1
2	1	1	0	1	0	0	0	0	0	0	1	0	0	0	1
2	0	1	0	1	0	0	0	0	0	0	0	0	0	0	0
2	1	1	0	1	1	0	0	0	0	0	0	0	0	0	1
2	0	1	0	1	0	0	0	0	0	0	1	0	0	0	1
2	1	1	0	1	1	0	0	0	0	0	0	0	0	0	1
2	0	1	0	1	0	0	0	0	0	0	0	0	0	0	0
2	1	1	0	1	0	0	0	0	0	0	0	0	0	0	0
2	1	1	0	1	0	0	0	0	0	0	0	0	0	0	0
2	1	1	0	1	1	0	0	0	0	0	1	0	0	0	2
2	1	1	0	1	0	0	0	0	0	0	0	0	0	0	0
2	1	1	0	1	0	0	0	0	0	0	0	0	0	0	0
2	1	1	0	1	0	0	0	0	0	0	1	0	0	0	1
2	1	1	0	1	0	0	0	0	0	0	0	0	0	0	0
2	0	1	0	1	0	0	0	0	0	0	1	0	0	0	1
2	1	1	0	1	1	0	0	0	0	0	0	0	0	0	1
2	0	1	0	1	1	0	0	0	0	0	1	0	0	0	2
2	0	1	0	1	0	0	0	0	0	0	0	0	0	0	0
2	0	1	0	1	1	0	0	0	0	0	0	0	0	0	1
2	1	1	0	1	0	0	0	0	0	0	0	0	0	0	0
2	1	1	0	1	1	0	0	0	0	0	0	0	0	0	1
2	1	1	0	1	0	0	0	0	0	0	0	0	0	0	0
2	1	1	0	1	0	0	0	0	0	0	0	0	0	0	0
2	1	1	0	1	0	0	0	0	0	0	0	0	0	0	0
2	1	1	0	1	0	0	0	0	0	0	1	0	0	0	1
2	0	1	0	1	1	0	0	0	0	0	1	0	0	0	2
2	1	1	0	1	0	0	0	0	0	0	0	0	0	0	0
2	1	1	0	1	0	0	0	0	0	0	0	0	0	0	0
2	1	1	0	1	0	0	0	0	0	0	0	0	0	0	0
2	1	1	0	1	0	0	0	0	0	0	1	0	1	0	2
2	1	1	0	1	0	0	0	0	0	0	0	0	0	0	0
2	0	1	0	1	0	0	0	0	0	0	0	0	0	0	0
2	1	1	0	1	1	0	0	0	0	0	1	0	0	0	2
2	0	1	0	1	1	0	0	0	0	0	1	0	0	0	2
2	0	1	0	1	1	0	0	0	0	0	0	0	0	0	1
2	0	1	0	1	1	0	0	0	0	0	0	0	0	0	1
2	1	1	0	1	0	0	0	0	0	0	1	0	0	0	1
2	0	1	0	1	0	0	0	0	0	0	1	0	0	0	1
2	1	1	0	1	0	0	0	0	0	0	1	0	0	0	1
2	1	1	0	1	0	0	0	0	0	0	1	0	0	0	1
2	1	1	0	1	0	0	0	0	0	0	1	0	0	0	1
2	0	1	0	1	0	0	0	0	0	0	1	0	0	0	1
2	0	1	0	1	1	0	0	0	0	0	0	0	0	0	1
2	0	1	0	1	1	0	0	0	0	0	0	0	0	0	1
2	0	1	0	1	0	0	0	0	0	0	1	0	0	0	1
2	1	1	0	1	0	0	0	0	0	0	0	0	0	0	0
2	1	1	0	1	0	0	0	0	0	0	1	0	0	0	1
2	0	1	0	1	1	0	0	0	0	0	0	0	0	0	1
2	1	1	0	1	0	0	0	0	0	0	0	0	0	0	0
2	0	1	0	1	1	0	0	0	0	0	0	0	0	0	1
2	0	1	0	1	1	0	0	0	0	0	0	0	0	0	1
2	1	1	0	1	1	0	0	0	0	0	0	0	0	0	1
2	0	1	0	1	1	0	0	0	0	0	0	0	0	0	1
2	1	1	0	1	0	0	0	0	0	1	1	0	1	0	3
2	1	1	0	1	0	0	0	0	0	1	1	0	1	0	3
2	0	1	0	1	0	0	0	0	0	1	0	0	0	0	1
2	0	1	0	1	0	0	0	0	0	0	0	0	0	0	0
2	0	1	0	1	0	0	0	0	0	0	0	0	0	0	0
2	1	1	0	1	0	0	0	0	0	0	0	0	0	0	0
2	1	1	0	1	0	0	0	0	0	0	0	0	0	0	0
2	1	1	0	1	0	0	0	0	0	0	0	0	0	0	0
2	1	1	0	1	0	0	0	0	0	0	0	0	0	0	0
2	1	1	0	1	0	0	0	0	0	0	0	0	0	0	0
2	0	1	0	1	0	0	0	0	0	0	0	0	0	0	0
2	0	1	0	1	0	0	0	0	0	0	0	0	0	0	0
2	0	1	0	1	0	0	0	0	0	0	1	0	0	0	1
2	1	1	0	1	1	0	0	0	0	0	0	0	0	0	1
2	0	1	0	1	1	0	0	0	0	0	0	0	0	0	1
2	1	0	0	1	0	0	0	1	0	0	0	0	0	0	1
2	1	0	0	1	0	0	0	1	0	0	0	0	0	0	1
2	0	0	1	1	0	0	0	0	0	0	0	0	0	0	0
2	1	0	1	1	0	0	0	0	0	0	0	0	0	0	0
2	0	0	1	1	0	0	0	0	0	0	0	0	0	0	0
2	1	0	1	1	0	0	0	0	0	0	0	0	0	0	0
2	1	0	1	1	0	0	0	0	0	0	0	0	0	0	0
2	0	0	1	1	0	0	0	0	0	0	0	0	0	0	0
2	0	0	1	1	0	0	0	0	0	0	0	0	0	0	0
2	0	0	1	1	0	0	0	0	0	0	0	0	0	0	0
2	1	0	1	1	0	0	0	0	0	0	0	0	0	0	0
2	1	0	1	1	0	0	0	0	0	0	0	0	0	0	0
2	1	0	1	1	0	0	0	0	0	0	0	0	0	0	0
2	1	0	1	1	0	0	0	0	0	0	0	0	0	0	0
2	1	0	1	1	0	0	0	0	0	0	0	0	0	0	0
2	0	0	1	1	0	0	0	0	0	0	0	0	0	0	0
2	0	0	1	1	0	0	0	0	0	0	0	0	0	0	0
2	0	0	1	1	0	0	0	0	0	0	0	0	0	0	0
2	0	0	1	1	0	0	0	0	0	0	0	0	0	0	0
2	0	0	1	1	0	0	0	0	0	0	0	0	0	0	0
2	1	0	1	1	0	0	0	0	0	0	0	0	0	0	0
2	0	0	1	1	0	0	0	0	0	0	0	0	0	0	0
2	1	0	1	1	0	0	0	0	0	0	0	0	0	0	0
2	0	0	1	1	0	0	0	0	0	0	0	0	0	0	0
2	1	0	1	1	0	0	0	0	0	0	0	0	0	0	0
2	0	0	1	1	0	0	0	0	0	0	0	0	0	0	0
2	0	0	1	1	0	0	0	0	0	0	0	0	0	0	0
2	0	0	1	1	0	0	0	0	0	0	0	0	0	0	0
2	1	0	1	1	0	0	0	0	0	0	0	0	0	0	0
2	0	0	1	1	0	0	0	0	0	0	0	0	0	0	0
2	0	0	1	1	0	0	0	0	0	0	0	0	0	0	0
2	1	0	1	1	0	0	0	0	0	0	0	0	0	0	0
2	1	0	1	1	0	0	0	0	0	0	0	0	0	0	0
2	1	0	1	1	0	0	0	0	0	0	0	0	0	0	0
2	1	0	1	1	0	0	0	0	0	0	0	0	0	0	0
2	1	0	1	1	0	0	0	0	0	0	0	0	0	0	0
2	0	0	1	1	0	0	0	0	0	0	0	0	0	0	0
2	1	0	1	1	0	0	0	0	0	0	0	0	0	0	0
2	0	0	1	1	0	0	0	0	0	0	0	0	0	0	0
2	0	0	1	1	0	0	0	0	0	0	0	0	0	0	0
2	1	0	1	1	0	0	0	0	0	0	0	0	0	0	0
2	1	0	1	1	0	0	0	0	0	0	0	0	0	0	0
2	1	0	0	0	1	0	0	0	0	0	0	0	0	0	1
2	0	0	0	0	0	0	0	0	0	0	0	0	0	0	0
2	0	0	0	0	0	0	0	0	0	0	0	0	0	0	0
2	0	0	0	0	0	0	0	0	0	0	1	0	0	0	1
2	1	0	0	0	0	0	0	0	0	0	0	0	0	0	0
2	1	0	0	0	0	0	0	0	0	0	0	0	0	0	0
2	1	0	0	0	0	0	0	0	0	0	0	0	0	0	0
2	1	0	0	0	0	0	0	0	0	0	0	0	0	0	0
2	1	0	0	0	0	0	0	0	0	0	0	0	0	0	0
2	0	0	0	0	0	0	0	0	0	0	0	0	0	0	0
2	0	0	0	1	0	0	0	0	0	0	0	0	0	0	0
2	1	0	0	1	0	0	0	0	0	0	1	0	0	0	1
2	0	0	0	1	0	0	0	0	0	0	1	0	0	0	1
2	1	0	0	1	0	0	0	0	0	0	1	0	0	0	1
2	0	0	0	1	0	0	0	0	0	0	1	0	0	0	1
2	1	0	1	1	0	0	0	0	0	0	1	1	0	1	3
2	1	1	0	0	0	0	0	0	0	0	0	0	0	0	0
2	1	1	0	0	0	0	0	0	0	0	0	0	0	0	0
2	1	1	0	0	1	0	0	0	0	0	0	0	0	0	1
2	1	1	0	0	0	0	0	0	0	0	1	0	0	0	1
2	1	1	0	0	0	0	0	0	0	0	0	0	0	0	0
2	0	1	0	0	0	0	0	0	0	0	0	0	0	0	0
2	1	1	0	0	0	0	0	0	0	0	0	0	0	0	0
2	1	1	0	0	0	0	0	1	0	0	0	0	0	0	1
2	0	1	0	0	0	0	0	0	0	0	0	0	0	0	0
2	1	1	0	0	0	0	0	0	0	0	0	0	0	0	0
2	0	1	0	0	1	0	0	0	0	0	0	0	0	0	1
2	0	1	0	0	0	0	0	0	0	0	0	0	0	0	0
2	1	0	1	1	0	0	0	0	0	0	0	0	0	0	0
2	1	0	1	1	0	0	0	0	0	0	0	0	0	0	0
2	1	0	1	1	0	0	0	0	0	0	0	0	0	0	0
2	1	0	1	1	0	0	0	0	0	0	0	0	0	0	0
2	1	0	1	1	0	0	0	0	0	0	0	0	0	0	0
2	1	0	1	1	0	0	0	0	0	0	0	0	0	0	0
2	1	0	1	1	0	0	0	0	0	0	0	0	0	0	0
2	0	0	0	1	0	0	0	0	0	0	1	0	0	0	1
2	0	0	0	1	0	0	0	0	0	0	1	0	0	0	1
2	0	0	0	1	0	0	0	0	0	0	1	0	0	0	1
2	1	0	0	1	1	0	0	0	0	0	1	0	0	0	2
2	1	0	0	1	0	0	0	0	0	0	0	0	0	0	0
2	1	1	0	0	1	0	0	0	0	0	0	1	0	0	2
2	0	1	0	0	1	0	0	0	0	0	0	0	0	0	1
2	1	1	0	0	1	0	0	0	0	0	0	0	0	0	1
2	1	0	1	1	0	0	0	0	0	0	0	0	0	0	0
2	1	0	1	1	0	0	0	0	0	0	0	0	0	0	0
2	1	0	1	1	0	0	0	0	0	0	1	0	0	0	1
2	0	0	0	1	0	0	0	1	0	0	0	0	0	0	1
2	0	0	0	1	0	0	0	0	0	0	0	0	0	0	0
2	1	0	0	1	0	0	0	0	0	0	0	0	0	0	0
2	1	0	0	1	0	0	0	0	0	0	0	0	0	0	0
2	0	0	1	1	0	0	0	0	0	0	0	0	0	0	0
2	1	0	0	1	0	0	0	1	0	0	0	0	0	0	1
2	1	0	0	1	0	0	0	0	0	0	0	0	0	0	0
2	1	1	0	1	0	0	0	0	0	0	1	0	0	0	1
2	1	1	0	1	0	0	0	0	0	0	1	0	0	0	1
2	0	1	0	1	0	0	0	0	0	0	0	0	0	1	1
2	0	1	0	1	0	0	0	0	0	0	0	0	0	0	0
2	1	1	0	1	0	0	0	0	0	0	0	0	0	0	0
2	0	1	0	1	0	0	0	0	0	0	1	0	0	0	1
2	0	1	0	1	0	0	0	0	0	0	0	0	0	0	0
2	0	1	0	1	0	0	0	0	0	0	0	0	0	0	0
2	0	1	0	1	0	0	0	0	0	0	0	0	0	0	0
2	1	1	0	1	0	0	0	1	0	0	1	0	0	0	2
2	1	1	0	1	0	0	0	1	0	0	1	0	0	0	2
2	1	1	0	1	0	0	0	1	0	0	1	0	0	0	2
2	1	1	0	1	0	0	0	1	0	0	1	0	0	0	2
2	1	1	0	0	1	0	0	0	0	0	0	0	0	0	1
2	1	1	0	0	0	0	0	0	0	0	1	0	0	0	1
3	1	0	1	1	0	0	0	0	0	0	0	0	0	0	0
3	0	0	1	1	0	0	0	0	0	0	0	0	0	0	0		30
3	1	0	1	1	0	0	0	0	0	0	0	0	0	0	0
3	0	0	0	1	0	0	0	0	0	0	0	0	0	0	0
3	1	0	0	1	0	0	0	0	0	0	1	0	0	0	1
3	1	0	0	1	0	0	0	0	0	0	1	0	0	0	1
3	0	0	0	1	0	0	0	0	0	0	1	0	0	0	1
3	0	0	0	1	0	0	0	0	0	0	1	0	0	0	1
3	1	0	0	1	0	0	0	0	0	0	1	0	0	0	1
3	0	0	1	1	0	0	0	0	0	0	0	0	0	0	0
3	1	0	1	1	0	0	0	0	0	0	0	0	0	0	0
3	1	0	1	1	0	0	0	0	0	0	0	0	0	0	0
3	1	0	0	1	0	0	0	0	0	0	1	0	0	0	1
3	0	0	0	1	0	0	0	0	0	0	0	0	0	0	0
3	0	0	0	1	0	0	0	0	0	0	0	0	0	0	0
3	1	0	0	1	0	0	0	0	0	0	0	0	0	0	0
3	1	0	0	1	0	0	0	0	0	0	0	0	0	0	0
3	0	0	0	1	1	0	0	0	0	0	0	0	0	0	1
3	1	0	0	1	0	0	0	0	0	0	0	0	0	0	0
3	1	1	0	1	0	0	0	0	0	1	0	0	0	0	1
3	0	1	0	1	0	0	0	0	0	0	0	0	0	0	0
3	0	1	0	1	0	0	0	0	0	0	1	0	0	0	1
3	1	1	0	1	0	0	0	0	0	0	0	0	0	0	0
3	1	1	0	1	0	0	0	0	0	0	0	0	0	0	0
3	0	0	0	1	0	0	0	0	0	0	1	0	1	0	2
3	1	0	1	1	0	0	0	0	0	0	0	0	0	0	0
3	1	0	1	1	0	0	0	0	0	0	0	0	0	0	0
3	1	0	0	1	0	0	0	0	0	0	1	0	0	0	1
3	1	0	0	1	0	0	0	0	0	1	0	0	0	0	1
3	1	0	0	1	1	0	0	0	0	0	0	0	0	0	1
3	1	0	0	1	0	0	0	0	0	0	0	0	0	0	0
3	1	0	0	1	0	0	0	0	0	0	1	0	0	0	1
3	1	0	0	1	0	0	0	0	0	0	0	0	0	0	0
3	0	0	0	0	1	0	0	0	0	0	0	0	0	0	1
3	1	0	0	0	0	0	0	1	0	0	0	0	0	0	1
3	1	0	0	0	1	0	0	0	0	0	0	0	0	0	1
3	1	1	0	1	0	0	0	0	0	0	0	0	0	0	0
3	0	1	1	1	0	0	0	0	0	0	1	0	0	0	1
3	1	1	1	1	0	0	0	0	0	0	0	0	0	0	0
3	1	0	1	1	0	0	0	0	0	0	0	0	0	0	0
3	0	0	1	1	0	0	0	0	0	0	0	0	0	0	0
3	0	0	1	1	0	0	0	0	0	0	0	0	0	0	0
3	1	0	1	0	1	0	0	0	0	0	0	0	0	0	1
3	1	0	0	1	0	0	0	0	0	0	1	0	0	0	1
3	1	0	0	0	0	0	0	0	0	0	0	0	0	0	0
3	1	0	0	1	0	0	0	0	0	0	0	0	0	0	0
3	1	0	0	1	0	0	0	0	0	0	0	0	0	0	0
3	1	0	0	1	0	0	0	0	0	0	1	0	0	0	1
3	1	0	0	1	0	0	0	0	0	1	0	0	0	0	1
3	1	0	0	1	0	0	0	0	0	0	0	0	0	0	0
3	1	0	0	1	0	0	0	0	0	0	0	0	0	0	0
3	1	0	1	1	0	0	0	0	0	0	0	0	0	0	0
4	1	1	0	1	0	0	0	0	0	0	0	0	0	0	0
4	1	1	0	1	0	0	0	0	0	0	1	0	0	0	1		0
4	0	0	0	1	0	0	0	0	0	0	0	0	0	0	0
4	1	0	0	1	0	0	0	0	0	0	0	0	0	0	0
4	0	0	0	1	1	0	0	0	0	0	0	0	0	0	1
4	1	0	0	1	0	0	0	0	0	0	1	0	0	0	1
4	1	0	0	1	0	0	0	0	0	0	0	0	0	0	0
4	1	0	0	1	0	0	0	0	0	0	1	0	0	0	1
4	0	0	0	1	1	0	0	0	0	0	0	0	0	0	1
4	1	0	0	1	0	0	0	0	0	0	0	0	0	0	0
4	1	1	0	1	0	0	0	0	0	0	0	0	0	0	0
4	0	0	0	1	0	0	0	0	0	1	0	0	0	0	1
4	0	0	0	1	0	0	0	0	0	0	0	0	0	0	0
4	0	1	0	1	0	0	0	0	0	0	0	0	0	0	0
4	0	0	1	1	0	0	0	0	0	0	1	0	0	0	1
4	0	0	1	1	1	0	0	0	0	0	0	0	0	0	1
4	1	0	1	1	0	0	0	0	0	0	0	0	0	0	0
4	1	0	1	1	0	0	0	0	0	0	1	0	0	0	1
4	0	0	1	1	0	0	0	0	0	0	1	0	0	0	1
4	1	0	0	1	1	0	0	0	0	0	1	0	0	0	2
4	1	0	1	1	0	0	0	0	0	0	0	0	0	0	0
4	1	0	0	1	0	0	0	1	0	0	0	0	0	0	1
4	1	0	0	1	0	0	0	0	0	0	0	0	0	0	0
4	1	0	0	1	0	0	0	0	0	0	1	0	0	0	1
4	1	0	0	1	0	0	0	0	0	1	0	0	0	0	1
4	1	0	1	1	0	0	0	0	0	0	0	0	0	0	0
4	1	0	0	1	0	0	0	0	0	0	1	0	0	0	1
4	1	0	1	1	0	0	0	0	0	0	0	0	0	0	0
4	1	0	0	1	0	0	0	0	0	0	0	0	1	0	1
4	1	0	0	1	1	0	0	0	0	0	0	0	0	0	1
4	1	0	0	1	0	0	0	0	0	0	1	0	0	0	1
4	1	0	0	1	0	0	0	0	0	0	0	0	0	0	0
4	0	0	0	1	1	0	0	0	0	0	0	0	0	0	1
4	1	0	0	1	0	0	0	0	0	1	0	0	0	0	1
4	0	0	0	1	0	0	0	0	0	0	0	0	0	0	0
4	0	0	0	1	0	0	0	1	0	0	0	0	0	0	1
4	0	0	0	1	0	0	0	0	0	0	1	0	0	0	1
4	1	0	0	0	0	0	0	0	0	0	0	0	0	0	0
4	0	0	1	0	1	0	0	0	0	0	0	0	0	0	1
4	1	0	1	1	0	0	0	0	0	1	0	0	0	0	1
4	0	0	1	1	0	0	0	0	0	0	0	0	0	0	0
4	1	0	0	1	0	0	0	1	0	0	1	0	0	0	2
4	0	0	0	0	1	0	0	0	0	0	0	0	0	0	1
4	1	0	0	1	0	0	0	1	0	0	0	0	0	0	1
4	0	0	1	1	0	0	0	0	0	0	0	0	0	0	0
4	0	0	0	1	0	0	0	1	0	0	0	0	0	0	1
4	1	0	0	1	0	0	0	0	0	0	0	0	0	0	0
4	1	0	0	1	0	0	0	0	0	0	1	0	0	0	1
4	0	0	0	1	0	0	0	0	0	0	0	0	0	0	0
4	1	0	0	0	1	0	0	0	0	0	0	0	0	0	1
4	0	0	0	1	0	0	0	0	0	0	1	0	0	0	1
4	0	0	0	1	0	0	0	0	0	1	0	0	0	0	1
4	1	0	0	1	0	0	0	0	0	0	1	0	0	0	1
4	1	0	0	0	0	0	0	0	0	0	1	0	0	0	1
4	1	0	0	0	0	0	0	0	0	0	0	0	0	0	0
4	1	0	0	0	1	0	0	0	0	0	0	0	0	0	1
4	1	0	0	1	0	0	0	0	0	0	1	0	0	0	1
4	1	0	0	1	0	0	0	0	0	0	0	0	0	0	0
4	0	0	0	1	0	0	0	0	0	0	0	0	0	0	0
4	1	0	0	1	0	0	0	0	0	0	0	0	0	0	0
4	1	0	0	1	0	0	0	0	0	0	0	0	0	0	0
4	0	0	0	1	0	0	0	0	0	0	0	0	0	0	0
4	0	0	0	1	0	0	0	0	0	0	0	0	0	0	0
4	0	0	0	1	0	0	0	0	0	0	0	0	0	0	0
4	0	0	0	1	0	0	0	0	0	0	0	0	0	0	0
4	1	0	0	1	0	0	0	0	0	0	0	0	0	0	0
4	1	0	0	1	0	0	0	0	0	0	0	0	0	0	0
4	0	0	0	1	0	0	0	0	0	0	0	0	0	0	0
4	0	0	0	1	0	0	0	0	0	0	0	0	0	0	0
4	0	0	0	1	0	0	0	0	0	0	0	0	0	0	0
4	1	0	0	1	0	0	0	0	0	0	0	0	0	0	0
4	1	0	0	1	0	0	0	0	0	0	0	0	0	0	0
4	0	0	0	1	0	0	0	0	0	0	0	0	0	0	0
4	0	0	0	1	0	0	0	0	0	0	0	0	0	0	0
4	1	0	0	1	0	0	0	0	0	0	0	0	0	0	0
4	0	0	0	1	0	0	0	0	0	0	0	0	0	0	0
4	0	0	0	1	0	0	0	0	0	0	0	0	0	0	0
4	0	0	0	1	0	0	0	0	0	0	0	0	0	0	0
4	0	0	0	1	0	0	0	0	0	0	0	0	0	0	0
4	1	0	0	1	0	0	0	0	0	0	0	0	0	0	0
4	1	0	0	1	0	0	0	0	0	0	0	0	0	0	0
4	0	0	0	1	0	0	0	0	0	0	0	0	0	0	0
4	1	0	0	1	0	0	0	0	0	0	0	0	0	0	0
4	1	0	0	1	0	0	0	0	0	0	0	0	0	0	0
4	1	0	0	1	0	0	0	0	0	0	0	0	0	0	0
4	0	0	0	1	0	0	0	0	0	0	0	0	0	0	0
4	1	0	0	0	0	0	0	0	0	0	0	0	0	0	0
4	1	0	0	0	0	0	0	0	0	0	0	1	0	0	1
4	0	0	0	0	0	0	0	0	0	0	0	1	0	0	1
4	0	0	0	0	1	0	0	0	0	0	1	0	0	0	2
4	1	0	0	0	0	0	0	0	0	0	0	0	0	0	0
4	0	0	1	0	0	0	0	0	0	0	1	0	0	0	1
4	0	0	1	0	0	0	0	0	0	0	0	0	0	0	0
4	1	0	0	0	0	0	0	0	0	0	0	0	0	0	0
4	1	0	0	0	0	0	0	0	0	0	0	0	0	0	0
4	1	0	0	0	0	0	0	0	0	0	1	0	0	0	1
4	1	0	0	0	0	0	0	0	0	0	0	0	0	0	0
4	0	0	0	0	0	0	0	0	0	0	0	0	0	0	0
4	0	1	0	0	0	0	0	0	0	0	0	0	0	0	0
4	1	1	0	0	1	0	0	0	0	0	0	0	0	0	1
4	0	1	0	0	0	0	0	0	0	0	0	1	0	0	1
4	1	1	0	0	0	0	0	0	0	0	1	0	0	0	1
4	1	1	0	0	0	0	0	0	0	0	1	0	0	0	1
4	0	1	0	0	0	0	0	0	0	0	1	0	0	0	1
4	0	1	0	0	0	0	0	0	0	0	0	0	0	0	0
4	0	1	0	1	1	0	0	0	0	0	0	0	0	0	1
4	1	1	0	1	0	1	0	0	0	0	0	0	0	0	1
4	1	1	0	1	0	0	0	0	0	0	1	0	0	0	1
4	0	1	0	1	0	0	0	1	0	0	0	0	0	0	1
4	0	1	0	1	0	0	0	0	0	0	0	0	0	0	0
4	1	1	0	1	0	0	0	0	0	0	0	0	0	0	0
5	0	0	0	1	0	0	0	0	0	0	0	0	0	0	0
5	1	0	0	1	0	0	0	0	0	0	0	0	0	0	0		81
5	1	0	0	1	0	0	0	0	0	0	0	0	0	0	0
5	1	0	0	1	0	0	0	0	0	0	0	0	0	0	0
5	0	0	1	1	0	0	0	0	0	0	0	0	0	0	0
5	1	0	1	1	0	0	0	0	0	0	0	0	0	0	0
5	0	0	1	1	0	0	0	0	0	0	0	0	0	0	0
5	1	0	1	1	0	0	0	0	0	0	0	0	0	0	0
5	1	0	0	1	0	0	0	0	0	0	1	0	0	0	1
5	0	1	0	1	0	0	0	0	0	0	0	0	0	0	0
5	0	0	0	1	0	0	0	0	0	0	0	0	0	0	0
5	0	1	0	1	0	0	0	0	0	0	0	0	0	0	0
5	1	0	0	1	0	0	0	0	0	0	0	0	0	0	0
5	0	0	1	1	0	0	0	0	0	0	0	0	0	0	0
5	0	0	1	1	0	0	0	0	0	0	0	0	0	0	0
5	0	0	0	1	0	0	0	0	0	0	0	0	0	0	0
5	1	0	0	1	0	0	0	0	0	0	0	0	0	0	0
5	0	0	0	1	0	0	0	0	0	0	0	0	0	0	0
5	0	1	0	1	0	0	0	0	0	0	1	0	0	0	1
5	1	1	0	1	0	0	0	0	0	0	0	0	0	0	0
5	1	1	0	1	0	0	0	0	0	1	0	0	0	0	1
5	1	1	0	1	0	0	0	0	0	0	0	0	0	0	0
5	1	1	0	1	0	0	0	0	0	0	1	0	0	0	1
5	0	1	0	1	0	0	0	0	0	0	0	0	0	0	0
5	0	1	0	1	0	0	0	0	0	0	1	0	0	0	1
5	0	1	0	1	0	0	0	0	0	0	0	0	0	0	0
5	0	1	0	1	1	0	0	0	0	1	0	0	0	0	2
5	0	1	0	1	1	0	0	0	0	1	0	0	0	0	2
5	1	1	0	1	0	0	0	0	0	0	1	0	0	0	1
5	1	1	0	1	0	0	0	0	0	1	0	0	0	0	1
5	1	1	0	1	1	0	0	0	0	0	1	0	0	0	2
5	0	1	0	1	0	0	0	0	0	1	0	0	0	0	1
5	1	1	0	1	0	0	0	0	0	1	0	0	0	0	1
5	1	1	0	1	0	0	0	0	0	1	1	0	0	0	2
5	1	1	0	1	0	0	0	0	0	1	1	0	0	0	2
5	0	1	0	1	0	0	0	0	0	1	1	0	0	0	2
5	1	1	0	1	0	0	0	0	0	1	1	0	0	0	2
5	0	1	0	1	0	0	0	0	0	1	0	0	0	0	1
5	1	1	0	1	0	0	0	0	0	1	0	0	0	0	1
5	1	1	0	1	0	0	0	0	0	1	0	0	0	0	1
5	1	1	0	1	0	0	0	0	0	1	1	0	0	0	2
5	1	1	0	1	1	0	0	0	0	1	1	0	0	0	3
5	1	1	0	1	0	0	0	0	0	1	0	0	0	0	1
5	1	1	0	1	0	0	0	0	0	1	0	0	0	0	1
5	0	1	0	1	0	0	0	0	0	1	0	0	0	0	1
5	0	1	0	1	0	0	0	0	0	1	0	0	0	0	1
5	0	1	0	1	0	0	0	0	0	1	0	0	0	0	1
5	1	1	0	1	0	0	0	0	0	1	0	0	0	0	1
5	1	1	0	1	0	0	0	0	0	0	0	0	0	0	0
5	0	1	0	1	0	0	0	0	0	1	0	0	0	0	1
5	0	1	0	1	0	0	0	0	0	1	0	0	0	0	1
5	1	1	0	1	0	0	0	0	0	0	1	0	0	0	1
5	0	1	0	1	0	0	0	0	0	1	1	0	0	0	2
5	1	1	0	1	0	0	0	0	0	1	1	0	0	0	2
5	0	1	0	1	0	0	0	0	0	1	1	0	0	0	2
5	1	1	0	1	0	0	0	0	0	1	0	0	0	0	1
5	1	1	0	1	0	0	0	0	0	1	0	0	0	0	1
5	0	1	0	1	0	0	0	0	0	1	0	0	0	0	1
5	1	1	0	1	0	0	0	0	0	1	0	0	0	0	1
5	1	1	0	1	0	0	0	0	0	1	0	0	0	0	1
5	0	1	0	1	0	0	0	0	0	1	0	0	0	0	1
5	0	1	0	1	0	0	0	0	0	1	0	0	0	0	1
5	0	1	0	1	0	0	0	0	0	1	0	0	0	0	1
5	1	1	0	1	0	0	0	0	0	1	0	0	0	0	1
5	1	1	0	1	0	0	0	0	0	1	0	0	0	0	1
5	1	1	0	1	0	0	0	0	0	1	0	0	0	0	1
5	0	1	0	1	0	0	0	0	0	1	1	0	0	0	2
5	0	1	0	1	0	0	0	0	0	0	1	0	0	0	1
5	0	1	0	1	0	0	0	0	0	1	1	0	0	0	2
5	0	1	0	1	1	0	0	0	0	1	1	0	0	0	3
5	1	1	0	1	1	0	0	0	0	1	0	0	0	0	2
5	0	1	0	1	1	0	0	0	0	1	0	0	0	0	2
5	1	1	0	1	0	0	0	0	0	1	0	0	0	0	1
5	1	1	0	1	0	0	0	0	0	1	0	0	0	0	1
5	0	1	0	1	0	0	0	0	0	1	0	0	0	0	1
5	1	1	0	1	0	0	0	0	0	0	0	0	0	0	0
5	0	1	0	1	0	0	0	0	0	0	1	0	0	0	1
5	1	1	0	1	0	0	0	0	0	1	1	0	0	0	2
5	0	1	0	1	0	0	0	0	0	1	0	0	0	0	1
5	1	1	0	1	0	0	0	0	0	1	0	0	0	0	1
5	0	1	0	1	0	0	0	0	0	1	0	0	0	0	1
5	0	1	0	1	0	0	0	0	0	1	0	0	0	0	1
5	0	1	0	1	0	0	0	0	0	1	0	0	0	0	1
5	1	1	0	1	0	0	0	0	0	1	0	0	0	0	1
5	1	1	0	1	1	0	0	0	0	1	1	0	0	0	3
5	1	1	0	1	1	0	0	0	0	1	1	0	0	0	3
5	1	1	0	1	0	0	0	0	0	1	1	0	0	0	2
5	1	1	0	1	0	0	0	0	0	1	0	0	0	0	1
5	0	1	0	1	0	0	0	0	0	1	0	0	0	0	1
5	0	1	0	1	0	0	0	0	0	1	0	0	0	0	1
5	0	1	0	1	0	0	0	0	0	1	0	0	0	0	1
5	1	1	0	1	0	0	0	0	0	1	0	0	0	0	1
5	1	1	0	1	0	0	0	0	0	1	0	1	0	0	2
5	1	1	0	1	1	0	0	0	0	1	0	0	0	0	2
5	0	1	0	1	0	0	0	0	0	0	0	0	0	0	0
5	0	1	0	1	0	0	0	0	0	1	0	0	0	0	1
5	1	1	0	1	0	0	0	0	0	1	0	0	0	0	1
5	1	1	0	1	0	0	0	0	0	1	0	0	0	0	1
5	0	1	0	1	0	0	0	0	0	1	1	0	0	0	2
5	0	1	0	1	0	0	0	0	0	1	0	0	0	0	1
5	1	1	0	1	0	0	0	0	0	1	0	0	0	0	1
5	1	1	0	1	0	0	0	0	0	1	0	0	0	0	1
5	1	1	0	1	0	0	0	0	0	1	0	0	0	0	1
5	0	1	0	1	0	0	0	0	0	1	1	0	0	0	2
5	0	1	0	1	0	0	0	0	0	1	0	0	0	0	1
5	1	1	0	1	0	0	0	0	0	1	0	0	0	0	1
5	0	1	0	1	0	0	0	0	0	1	0	0	0	0	1
5	1	1	0	1	0	0	0	0	0	1	0	0	0	0	1
5	0	1	0	1	0	0	0	0	0	0	0	0	0	0	0
5	1	1	0	1	0	0	0	0	0	0	0	0	0	0	0
5	0	1	0	1	0	0	0	0	0	1	0	0	0	0	1
5	1	1	0	1	0	0	0	0	0	1	0	0	0	0	1
5	1	1	0	1	0	0	0	0	0	1	1	0	0	0	2
5	1	1	0	1	0	0	0	0	0	1	1	0	0	0	2
5	1	1	0	1	1	0	0	0	0	1	1	0	0	0	3
5	1	1	0	1	0	0	0	1	0	1	1	0	0	0	3
5	1	1	0	1	0	0	0	1	0	1	0	0	0	0	2
5	1	1	0	1	0	0	0	1	0	1	0	0	0	0	2
5	1	1	0	1	0	0	0	0	0	1	0	0	0	0	1
5	1	1	0	1	0	0	0	0	0	1	0	1	0	0	2
5	1	1	0	1	0	0	0	0	0	1	0	0	0	0	1
5	0	1	0	1	0	0	0	0	0	1	0	0	0	0	1
5	0	1	0	1	0	1	0	0	0	1	0	0	0	0	2
5	1	1	0	1	0	1	0	0	0	1	0	0	0	0	2
5	1	1	0	1	0	0	0	0	0	1	0	0	0	0	1
5	0	1	0	1	0	0	0	0	0	1	0	0	0	0	1
5	0	1	0	1	0	0	0	0	0	1	0	0	0	0	1
5	1	1	0	1	0	0	0	0	0	0	1	0	0	0	1
5	1	1	0	1	0	0	0	0	0	1	1	0	0	0	2
5	1	1	0	1	1	0	0	0	0	1	1	0	0	0	3
5	0	1	0	1	1	0	0	0	0	1	1	0	0	0	3
5	0	1	0	1	0	0	0	0	0	1	1	0	0	0	2
5	0	1	0	1	0	0	0	0	0	1	0	0	0	0	1
5	1	1	0	1	0	0	0	0	0	1	0	0	0	0	1
5	0	1	0	1	0	0	0	1	0	1	0	0	0	0	2
5	0	1	0	1	0	0	0	0	0	1	0	0	0	0	1
5	1	1	0	1	0	0	0	0	0	1	0	1	0	0	2
5	1	1	0	1	0	0	0	0	0	1	0	1	0	0	2
5	1	1	0	1	0	0	0	0	0	1	0	1	0	0	2
5	0	1	0	1	0	0	0	0	0	1	1	1	0	0	3
5	0	1	0	1	0	0	0	0	0	1	1	1	0	0	3
5	1	1	0	1	0	0	0	0	0	1	1	0	0	0	2
5	1	1	0	1	0	0	0	0	0	1	0	0	0	0	1
5	1	1	0	1	0	0	0	0	0	1	0	0	0	0	1
5	0	1	0	1	0	0	0	0	0	1	0	0	0	0	1
5	0	1	0	1	0	0	0	0	0	0	0	0	0	0	0
5	1	1	0	1	0	0	0	0	0	0	0	0	0	0	0
5	0	1	0	1	0	0	0	0	0	0	0	0	0	0	0
5	0	1	0	1	0	0	0	0	0	0	0	0	0	0	0
5	0	1	0	1	0	0	0	0	0	1	0	0	0	0	1
5	1	1	0	1	0	0	0	0	0	1	1	0	0	0	2
5	1	1	0	1	0	0	0	0	0	1	0	0	0	0	1
5	1	1	0	1	0	0	0	0	0	1	0	0	0	0	1
5	0	1	0	1	0	0	0	0	0	1	0	0	0	0	1
5	0	1	0	1	0	0	0	0	0	1	0	1	0	0	2
5	1	1	0	1	0	0	0	0	0	1	0	1	0	0	2
5	1	1	0	1	0	0	0	0	0	1	0	0	0	0	1
5	1	1	0	1	1	0	0	0	0	1	0	0	0	0	2
5	0	1	0	1	1	0	0	0	0	1	1	0	0	0	3
5	0	1	0	1	1	0	0	0	0	1	1	0	0	0	3
5	1	1	0	1	0	0	0	0	0	1	0	0	0	0	1
5	0	1	0	1	0	0	0	0	0	1	1	0	0	0	2
5	0	1	0	1	0	1	0	0	0	1	0	0	0	0	2
5	1	1	0	1	0	0	0	0	0	0	0	0	0	0	0
5	0	1	0	1	0	0	0	0	0	0	0	0	0	0	0
5	1	1	0	1	0	0	0	0	0	1	0	0	0	0	1
5	1	1	0	1	0	0	0	0	0	1	0	0	0	0	1
5	0	1	0	1	0	0	0	0	0	1	0	0	0	0	1
5	0	1	0	1	0	0	0	0	0	1	0	0	0	0	1
5	1	1	0	1	0	0	0	0	0	1	0	1	0	0	2
5	0	1	0	1	0	0	0	0	0	1	1	1	0	0	3
5	1	1	0	1	0	0	0	0	0	1	0	0	0	0	1
5	0	1	0	1	0	0	0	0	0	1	1	0	0	0	2
5	0	1	0	1	0	0	0	1	0	1	0	0	0	0	2
5	1	1	0	1	0	0	0	1	0	0	0	0	0	0	1
5	1	1	0	1	0	0	0	0	0	1	0	0	0	0	1
5	1	1	0	1	0	0	0	0	0	0	0	0	0	0	0
5	0	1	0	1	0	0	0	0	0	1	0	0	0	0	1
5	0	1	0	1	0	0	0	0	0	1	0	0	0	0	1
5	0	1	0	1	0	0	0	0	0	1	0	0	0	0	1
5	1	1	0	1	0	0	0	0	0	1	0	0	0	0	1
5	0	1	0	1	0	0	0	0	0	1	0	0	0	0	1
5	0	1	0	1	0	0	0	0	0	1	1	0	0	0	2
5	1	1	1	1	1	0	0	0	0	1	0	0	0	0	2
5	1	1	1	1	1	0	0	0	0	1	0	0	0	0	2
5	1	1	1	1	1	0	0	0	0	1	1	0	0	0	3
5	0	1	1	1	1	0	0	0	0	1	1	0	0	0	3
5	0	1	1	1	1	0	0	0	0	1	1	0	0	0	3
5	1	1	0	1	1	0	0	0	0	0	1	1	0	0	3
5	1	1	0	1	1	0	0	0	0	1	1	0	0	0	3
5	1	1	0	1	0	0	0	0	0	1	1	1	0	0	3
5	0	1	0	1	0	0	0	0	0	1	1	0	0	0	2
5	0	1	0	1	0	0	0	0	0	0	1	0	0	0	1
5	1	1	0	1	0	0	0	1	0	1	0	0	0	0	2
5	0	1	0	1	1	0	0	0	0	1	1	1	0	0	4
5	0	1	0	1	1	0	0	0	0	1	1	0	0	0	3
5	1	1	0	1	0	0	0	0	0	1	1	0	0	0	2
5	1	1	0	1	0	0	0	0	0	1	1	0	0	0	2
5	1	1	0	1	0	0	0	0	0	0	0	0	0	0	0
5	1	1	0	1	0	0	0	0	0	0	0	0	0	0	0
5	0	1	0	1	0	0	0	0	0	0	0	0	0	0	0
5	0	1	0	1	0	0	0	1	0	0	0	0	0	0	1
5	0	1	0	1	0	0	0	0	0	0	0	0	0	0	0
5	1	1	0	1	0	0	0	0	0	0	1	0	0	0	1
5	1	1	0	1	0	0	0	0	1	0	0	0	0	0	1
5	0	1	0	1	1	0	0	0	0	0	1	0	0	0	2
5	0	1	0	1	0	0	0	0	0	0	0	0	0	0	0
5	0	1	0	1	0	0	0	0	0	0	0	0	0	0	0
5	1	1	0	1	0	0	0	0	0	0	0	0	0	0	0
5	0	1	0	1	0	0	0	0	0	0	0	0	0	0	0
5	0	1	0	1	0	0	0	0	0	0	0	0	0	0	0
5	1	1	0	1	0	0	0	0	0	0	1	0	0	0	1
5	0	1	0	1	0	0	0	1	0	0	0	0	0	0	1
5	0	1	0	1	0	0	0	0	0	0	0	0	0	0	0
5	1	1	0	1	0	0	0	0	0	0	0	0	0	0	0
5	1	1	0	1	1	0	0	0	0	0	0	0	0	0	1
5	0	1	0	1	0	0	0	0	0	0	0	0	0	0	0
5	0	1	0	1	0	0	0	0	0	0	0	0	0	0	0
5	0	1	0	1	1	0	0	0	0	0	0	0	0	0	1
5	0	1	0	1	1	0	0	0	0	0	0	0	0	0	1
5	1	1	0	1	1	0	0	0	0	0	0	0	0	0	1
5	1	1	0	1	0	0	0	0	0	0	1	1	0	0	2
5	0	1	0	1	0	1	0	0	0	0	0	0	0	0	1
5	1	1	0	1	0	1	0	0	0	0	0	0	0	0	1
5	0	1	0	1	0	0	0	1	0	0	0	1	0	0	2
5	0	1	0	1	0	0	0	0	0	0	0	0	0	0	0
5	1	0	1	0	0	0	0	0	0	0	0	0	0	0	0
5	0	0	1	0	0	0	0	0	0	0	0	0	0	0	0
5	1	0	1	0	0	0	0	0	0	0	0	0	0	0	0
5	0	0	0	1	0	0	0	0	0	0	1	0	0	0	1
5	1	0	0	1	0	0	0	0	0	0	1	0	0	0	1
5	1	0	0	1	0	0	0	0	0	0	0	0	0	0	0
5	1	0	0	1	0	0	0	0	0	0	0	0	0	0	0
5	0	0	0	1	0	0	0	0	0	0	0	0	0	0	0
5	0	0	0	1	1	0	0	0	0	0	0	0	0	0	1
5	1	0	0	1	0	0	0	0	0	0	0	0	0	0	0
5	0	0	1	1	0	0	0	0	0	0	1	0	0	0	1
5	1	0	1	1	0	0	0	0	0	0	0	0	0	0	0
5	1	0	1	1	0	0	0	0	0	0	0	0	0	0	0
5	0	0	1	1	1	0	0	0	0	0	0	0	0	0	1
5	0	0	1	1	0	0	0	0	0	0	0	0	0	0	0
5	1	0	1	1	0	0	0	0	0	0	0	0	0	0	0
5	1	0	1	1	0	0	0	0	0	0	0	0	0	0	0
5	1	0	0	1	0	0	0	0	0	0	1	0	0	0	1
5	1	0	0	1	0	0	0	0	0	0	0	0	0	0	0
5	0	0	0	1	0	0	0	0	0	0	0	0	0	0	0
5	1	0	0	1	0	0	0	0	0	0	0	0	0	0	0
5	0	0	0	1	0	0	0	0	0	0	0	0	0	0	0
5	0	0	1	1	0	0	0	0	0	0	0	0	0	0	0
5	0	0	1	1	0	0	0	0	0	0	0	0	0	0	0
5	0	0	1	1	0	0	0	0	0	0	0	0	0	0	0
5	0	0	1	1	0	0	0	0	0	0	0	0	0	0	0
5	0	0	1	1	0	0	0	0	0	0	0	0	0	0	0
5	0	0	1	1	0	0	0	0	0	0	0	0	0	0	0
5	1	0	1	1	0	0	0	0	0	0	0	0	0	0	0
5	1	0	1	1	0	0	0	0	0	0	0	0	0	0	0
5	1	0	1	1	0	0	0	0	0	0	0	0	0	0	0
5	1	0	1	1	0	0	0	0	0	0	0	0	0	0	0
5	1	1	0	1	0	0	0	0	0	0	1	0	0	0	1
5	1	1	0	1	0	0	0	0	0	0	0	0	0	0	0
5	1	1	0	1	0	0	0	0	0	0	0	0	0	0	0
5	0	1	0	1	0	0	0	0	0	0	0	0	0	0	0
5	0	1	0	1	0	0	0	1	0	0	0	0	0	0	1
5	1	1	0	1	1	0	0	0	0	0	0	0	0	0	1
5	0	1	0	1	0	0	0	0	0	0	0	0	0	0	0
5	1	1	0	1	0	0	0	0	0	0	0	0	0	0	0
5	0	1	0	1	0	0	0	0	0	0	1	0	0	0	1
5	0	1	0	1	0	0	0	0	0	0	0	0	0	0	0
5	0	1	0	1	0	0	0	0	0	0	0	0	0	0	0
5	0	0	0	0	0	0	0	0	0	0	0	0	0	0	0
6	0	0	0	1	0	0	0	0	0	0	1	0	0	0	1
6	0	0	0	1	0	0	0	0	0	0	0	0	0	0	0		0
6	1	0	0	1	0	0	0	0	0	0	1	0	0	0	1
6	0	0	0	1	0	0	0	0	0	0	0	0	0	0	0
6	0	0	0	1	0	0	0	0	0	0	0	0	0	0	0
6	0	0	0	1	0	0	0	0	0	0	0	0	0	0	0
6	1	0	0	1	1	0	0	0	0	0	0	0	0	0	1
6	0	0	1	1	1	0	0	0	0	0	0	0	0	0	1
6	0	0	1	1	1	0	0	0	0	0	0	0	0	0	1
6	1	0	1	1	0	0	0	0	0	0	0	0	0	0	0
6	1	0	1	1	0	0	0	0	0	0	0	0	0	0	0
6	1	0	1	1	0	0	0	0	0	0	0	0	0	0	0
6	0	0	1	1	0	0	0	0	0	0	0	0	0	0	0
6	1	0	0	1	0	0	0	0	0	0	0	0	0	0	0
6	1	0	0	1	0	0	0	0	0	0	0	0	0	0	0
6	1	0	0	1	0	0	0	0	0	0	0	0	0	0	0
6	0	0	0	1	0	0	0	0	0	0	1	0	0	0	1
6	0	0	0	1	0	0	0	0	0	0	0	0	0	0	0
6	0	0	0	1	0	0	0	0	0	0	0	0	0	0	0
6	1	0	1	1	0	0	0	0	0	0	0	0	0	0	0
6	0	0	1	1	0	0	0	0	0	0	0	0	0	0	0
6	0	0	1	1	0	0	0	0	0	0	0	0	0	0	0
6	1	0	1	1	0	0	0	0	0	0	0	0	0	0	0
6	1	0	1	1	0	0	0	0	0	0	1	0	0	0	1
6	1	0	1	1	0	0	0	0	0	0	1	0	0	0	1
6	1	0	1	1	0	0	0	0	0	0	0	0	0	0	0
6	0	0	1	1	0	0	0	0	0	0	0	0	0	0	0
6	0	0	1	1	0	0	0	1	0	0	0	0	0	0	1
6	0	0	1	1	0	0	0	1	0	0	0	0	0	0	1
6	1	0	1	1	0	0	0	0	0	0	0	0	0	0	0
6	1	0	1	1	0	0	0	0	0	0	0	0	0	0	0
6	1	0	1	1	1	0	0	0	0	0	0	0	0	0	1
6	1	0	1	0	0	0	0	0	0	0	0	0	0	0	0
6	1	0	1	0	0	0	0	0	0	0	0	0	0	0	0
6	1	0	1	1	0	0	0	0	0	0	0	0	0	0	0
6	1	0	1	1	0	0	0	0	0	0	0	0	0	0	0
6	1	0	1	1	0	0	0	0	0	0	0	0	0	0	0

## Sheet: Table S2
Additional file 1: Table S2. Coding for data in Table S1.
Geographical departments of Greece
Central Greece = 0
Thessaly = 1
Macedonia = 2
Thrace = 3
Epirus = 4
Islands = 5
Peloponnesus = 6
Gender
Male = 0
Female= 1
Ownership status
Owned = 0
Stray = 1
Living conditions
Outdoors = 0
Indoors = 1
Age
Young = 0
Adult = 1
Infection status (for all columns with parasites)
Not infected with the certain parasite = 0
Infected with the certain parasite =1

## Sheet: Table S3
Additional file 1: Table S3. Number and prevalence (%) of infected (per parasite taxon) cats in all sampled regions of Greece.
			Macedonia (n=476)	Islands (n=270)	Central Greece (n=171)	Epirus (n=111)	Thrace (n=52)	Peloponnesus (n=37)	Thessaly (n=33)
		Toxocara cati	128 (26.9)	68 (25.2)	39 (22.8)	24 (21.6)	13 (25)	5 (13.5)	1 (3)
		Cystoisospora spp.	99 (20.8)	33 (12.2)	24 (14)	13 (11.7)	5 (9.6)	4 (10.8)	11 (33.3)
		Ancylostomatidae	12 (2.5)	152 (56.3)	14 (8.2)	5 (4.5)	3 (5.8)	0 (0)	0 (0)
		Aelurostrongylus abstrusus	17 (3.6)	11 (4.1)	3 (1.8)	6 (5.4)	1 (1.9)	2 (5.4)	0 (0)
		Giardia spp.	2 (0.4)	16 (5.9)	0 (0)	3 (2.7)	0 (0)	0 (0)	5 (15.2)
		Joyeuxiella pasqualei	8 (1.7)	0 (0)	4 (2.3)	1 (0.9)	1 (1.9)	0 (0)	0 (0)
		Capillaria aerophila	2 (0.4)	5 (1.9)	0 (0)	1 (0.9)	0 (0)	0 (0)	0 (0)
		Dipylidium caninum	2 (0.4)	0 (0)	0 (0)	0 (0)	0 (0)	0 (0)	0 (0)
		Toxascaris leonina	1 (0.2)	0 (0)	1 (0.6)	0 (0)	0 (0)	0 (0)	0 (0)
		Troglostrongylus brevior	0 (0)	1 (0.4)	1 (0.6)	0 (0)	0 (0)	0 (0)	0 (0)
